# Supplementary material for: Traditional ecological knowledge and non-food uses of stingless bee honey in Kenya’s last pocket of tropical rainforest
Source: J Ethnobiol Ethnomed. 2023 Sep 28;19:42. doi: 10.1186/s13002-023-00614-3 (PMC10537491; doi:10.1186/s13002-023-00614-3)
Supplement: Supplementary file 1 — Additional file 1. Non-food uses of honey for each stingless bee species. [file 13002_2023_614_MOESM1_ESM.xlsx]

## Sheet: Feuil1
	Uses	Meliponula (Meliponula) bocandei	Meliponula (Axestotrigona) ferruginea	Meliponula (Axestotrigona) togoensis	Hypotrigona sp.	Meliponula (Meliplebeia) lendliana	Plebeina armata
	Cough/cold healer	17	5	6	6	2	3
	Stomach disorder	4	6	18	4	2	1
	Preventive medicine	8	4	9	6	5	2
	Skin healer	8	3	3	4	7	0
	Chest soother	8	5	3	3	2	0
	Aphrodisiac	0	13	0	1	1	0
	Menstrual pain killer	0	1	2	7	1	1
	Dewormer	0	0	11	0	0	0
	Circumcision rites	2	2	0	0	7	0
	Blood purifier	3	2	1	1	1	1
	Swearing enhancer	2	0	0	1	4	0
	Anti-dysentery	0	0	7	0	0	0
	Renal function increaser	0	1	0	4	0	0
	Arthritis treatment	1	2	0	0	0	0
	Wedding dowry	0	2	0	1	0	0
	Anti-cancer	1	0	1	0	0	0
	Perfume	1	0	1	0	0	0
	Relaxation	1	0	1	0	0	0
Other	Brew preparation	0	0	1	0	0	0
	Mystic uses	0	0	1	0	0	0
	Hair growth promoter	0	0	0	1	0	0
	Appetizer	0	0	0	0	1	0
	Urinary problem	0	0	0	0	0	1
	Fertility enhancer	1	0	0	0	0	0
	Preservative	0	0	0	0	0	0
